# Supplementary material for: ERIC recommendations for TP53 mutation analysis in chronic lymphocytic leukemia—2024 update
Source: Leukemia. 2024 May 16;38(7):1455–68. doi: 10.1038/s41375-024-02267-x (PMC11217004; doi:10.1038/s41375-024-02267-x)
Supplement: Supplementary file 2 — Supplementary Table S2 [file 41375_2024_2267_MOESM2_ESM.xlsx]

## Sheet: Information
		Primer_name	Name of the primer as define in the original table
		Set	Reference of the original set of primers
		sequence 5'-3'	Primer sequence
		Orientation	Primer orientation (Reverss or Forward)
		HG19_start	Position of the first base of the primer in the TP53 gene (HG19)
		HG19_end	Position of the last base of the primer in the TP53 gene (HG19)
		Start_location	Localisation of the first base of the primer in the TP53 gene (exon or intron)
		End_location	Localisation of the last base of the primer in the TP53 gene (exon or intron)
		cDNA_Position_start	Localisation of the first base of the primer in the TP53 transcript (NM_000546.6)
		cDNA_Position_end	Localisation of the last base of the primer in the TP53 transcript (NM_000546.6)
		Region amplified	Exon and/or intron amplified by the primers
		Gnomad_link	Gnomad link for primers overlapping a SNP
		Rs_ID	Official ID of the SNP localized in the primer
		Population comment	Population
		gnomAD_AF_ALL	Allele freqency of the SNP in gnomAD database (only the global allele frequency is shown); population specific allele frequency can be found in the gnomAD web site
		RGC_ALL_AF	Allele freqency of the SNP in RGC database (only the global allele frequency is shown); population specific allele frequency can be found in the RGC web site	https://rgc-research.regeneron.com/me/license-and-terms-of-use
		alfa_ALL_AF	Allele freqency of the SNP in AFFA database (only the global allele frequency is shown); population specific allele frequency can be found in the dbSNP web site	https://www.ncbi.nlm.nih.gov/snp/
		BA1_occurrence	Number of population dataset defining the SNP as BA1 (AF>0.001 and AN >5): see Soussi 2022 for more information	https://pubmed.ncbi.nlm.nih.gov/35802772/
		Recommendation	Self explanatory
			This table has been compiled by Lea Rodriguez and Thierry Soussi
			p53@free.fr for more information
		Haque 2018	https://pubmed.ncbi.nlm.nih.gov/30076369/	https://tp53.isb-cgc.org/pdf/TP53_SangerSequencing_NIH
		IARC 2019		https://tp53.isb-cgc.org/pdf/TP53_SangerSequencing_NIH
		Fernandez Cuesta et al.	https://pubmed.ncbi.nlm.nih.gov/27377626/	https://tp53.isb-cgc.org/static/download/NGS_TP53_Primers.txt

## Sheet: IARC 2019
Primer_name	Set	sequence 5'-3'	Orientation	HG19_start	HG19_end	Start_location	End_location	cDNA_Position_start	cDNA_Position_end	Region amplified	Gnomad_link	Rs_ID	Population comment	gnomAD_AF_ALL	RGC_ALL_AF	alfa_ALL_AF	BA1_occurrence	Recommendation
P-559 (IARC)	Original IARC_2019	TCTCATGCTGGATCCCCACT	F	7579973	7579954	Intron_01	Intron_01	-28-33	-28-14	Exon 2 and 3	No problem	NR	NR	NR	NR	NR	NR	OK
P-E3Ri (IARC)	Original IARC_2019	AGTCAGAGGACCAGGTCCTC	R	7579631	7579612	Intron_03	Intron_03	97-41	97-22		https://gnomad.broadinstitute.org/variant/17-7676301-G-T?dataset=gnomad_r4	rs17883323	All population	0.0599187	0.0584437	0.06279	27	Avoid
P-329 (IARC)	Original IARC_2019	TGCTCTTTTCACCCATCTAC	F	7579612	7579593	Intron_03	Intron_03	97-22	97-3	Exon 4	https://gnomad.broadinstitute.org/variant/17-7676278-G-A?dataset=gnomad_r4	rs35117667	African population	0.0014373	0.00198062	0.00308	8	Avoid
P-330 (IARC)	Original IARC_2019	ATACGGCCAGGCATTGAAGT	R	7579279	7579260	Intron_04	Intron_04	375+33	375+52		No problem	NR	NR	NR	NR	NR	NR	OK
P-326 (IARC)	Original IARC_2019	TGAGGACCTGGTCCTCTGAC	F	7579632	7579613	Intron_03	Intron_03	97-42	97-23	Exon 4	https://gnomad.broadinstitute.org/variant/17-7676301-G-T?dataset=gnomad_r4	rs17883323	All population	0.0599187	0.0584437	0.06279	26	Avoid
P-327 (IARC)	Original IARC_2019	AGAGGAATCCCAAAGTTCCA	R	7579239	7579220	Intron_04	Intron_04	375+73	375+92		https://gnomad.broadinstitute.org/variant/17-7675902-A-G?dataset=gnomad_r4	rs781734539	European ?	0.000191819	0.000198581	0.00014	1	Be careful for interpretation
P-312 (IARC)	Original IARC_2019	TTCAACTCTGTCTCCTTCCT	F	7578584	7578565	Intron_04	Intron_04	376-30	376-11	Exon 5	https://gnomad.broadinstitute.org/variant/17-7674459-C-T?dataset=gnomad_r4	rs187553272	Afican population	4.95876e-06	1.45989e-05	0.23001	2	Be careful for interpretation
P-271 (IARC)	Original IARC_2019	CAGCCCTGTCGTCTCTCCAG	R	7578356	7578337	Intron_05	Intron_05	559+15	559+34		https://gnomad.broadinstitute.org/variant/17-7675029-G-A?dataset=gnomad_r4	rs56181208	All population	0.000247811	0.000227508	0.00014	1	Be careful for interpretation
P-239 (IARC)	Original IARC_2019	GCCTCTGATTCCTCACTGAT	F	7578318	7578299	Intron_05	Intron_05	560-29	560-10	Exon 6	No problem	NR	NR	NR	NR	NR	NR	OK
P-240 (IARC)	Original IARC_2019	TTAACCCCTCCTCCCAGAGA	R	7578157	7578138	Intron_06	Intron_06	672+20	672+39		https://gnomad.broadinstitute.org/variant/17-7674828-T-C?dataset=gnomad_r4	rs34949160	All population	0.00773952	0.00740665	0.00846	18	Avoid
P-236 (IARC)	Original IARC_2019	TGTTCACTTGTGCCCTGACT	F	7578604	7578585	Intron_04	Intron_04	376-50	376-31	Exon 5 and 6	No problem	NR	NR	NR	NR	NR	NR	OK
P-240 (IARC)	Original IARC_2019	TTAACCCCTCCTCCCAGAGA	R	7578157	7578138	Intron_06	Intron_06	672+20	672+39		https://gnomad.broadinstitute.org/variant/17-7674828-T-C?dataset=gnomad_r4	rs34949160	All population	0.00773952	0.00740665	0.00846	18	Avoid
P-333 (IARC)	Original IARC_2019	CTTGCCACAGGTCTCCCCAA	F	7577667	7577648	Intron_06	Intron_06	673-59	673-40	Exon 7	No problem	NR	NR	NR	NR	NR	NR	OK
P-313 (IARC)	Original IARC_2019	AGGGGTCAGAGGCAAGCAGA	R	7577450	7577431	Intron_07	Intron_07	782+49	782+68		No problem	NR	NR	NR	NR	NR	NR	OK
P-237 (IARC)	Original IARC_2019	AAGATGAGGCCAGTGCGCCT	F	7577648	7577629	Intron_06	Intron_06	673-40	673-21	Exon 7	https://gnomad.broadinstitute.org/variant/17-7674326-C-G?dataset=gnomad_r4	rs17880604	All population	0.0155123	0.0153271	NA	15	Avoid
P-238 (IARC)	Original IARC_2019	TGTGCAGGGTGGCAAGTGGC	R	7577491	7577472	Intron_07	Intron_07	782+8	782+27		https://gnomad.broadinstitute.org/variant/17-7674164-G-A?dataset=gnomad_r4	rs17880172	African population	0.000299861	0.000386908	0.00056	2	Be careful for interpretation
P-316 (IARC)	Original IARC_2019	TTCCTTACTGCCTCTTGCTT	F	7577196	7577177	Intron_07	Intron_07	783-41	783-22	Exon 8	https://gnomad.broadinstitute.org/variant/17-7673870-A-G?dataset=gnomad_r4	rs113302588	African population	0.000126606	0.000160589	0.00022		Be careful for interpretation
P-319 (IARC)	Original IARC_2019	AGGCATAACTGCACCCTTGG	R	7576985	7576966	Intron_08	Intron_08	919+34	920-40		No problem	NR	NR	NR	NR	NR	NR	OK
P-314 (IARC)	Original IARC_2019	TTGGGAGTAGATGGAGCCT	F	7577246	7577228	Intron_07	Intron_07	783-91	783-73	Exon 8 and 9	No problem	NR	NR	NR	NR	NR	NR	OK
P-315 (IARC)	Original IARC_2019	AGTGTTAGACTGGAAACTTT	R	7576821	7576802	Intron_09	Intron_09	993+32	993+51		No problem	NR	NR	NR	NR	NR	NR	OK
9F (IARC)	Original IARC_2019	GACAAGAAGCGGTGGAG	F	7577006	7576990	Intron_08	Intron_08	919+13	919+29	Exon 9	No problem	NR	NR	NR	NR	NR	NR	OK
9R (IARC)	Original IARC_2019	CGGCATTTTGAGTGTTAGAC	R	7576811	7576792	Intron_09	Intron_09	993+42	993+61		No problem	NR	NR	NR	NR	NR	NR	OK
P-E10Li	Original IARC_2019	CAATTGTAACTTGAACCATC	F	7574108	7574089	Intron_09	Intron_09	994-75	994-56	Exon 10	No problem	NR	NR	NR	NR	NR	NR	OK
p-562 (IARC)	Original IARC_2019	GGATGAGAATGGAATCCTAT	R	7573868	7573849	Intron_10	Intron_10	1100+59	1100+78		https://gnomad.broadinstitute.org/variant/17-7670549-A-G?dataset=gnomad_r4	rs375905156	African population	0.000227005	0.000249503	0.00057	2	Be careful for interpretation
P-E11Le (IARC)	Original IARC_2019	AGACCCTCTCACTCATGTGA	F	7573062	7573043	Intron_10	Intron_10	1101-54	1101-35	Exon 11	https://gnomad.broadinstitute.org/variant/17-7669739-G-A?dataset=gnomad_r4	rs17881850	All population	0.0113971	0.0100922	0.01359	17	Avoid
P-E11Re (IARC)	Original IARC_2019	TGACGCACACCTATTGCAAG	R	7572837	7572818	11_non_coding	11_non_coding	*90	*109		https://gnomad.broadinstitute.org/variant/17-7669504-G-A?dataset=gnomad_r4	rs35919705	African population	0.000194804	NA	0.00062	2	Be careful for interpretation

## Sheet: Haque 2018
Primer_name	Set	sequence 5'-3'	Orientation	HG19_start	HG19_end	Start_location	End_location	cDNA_Position_start	cDNA_Position_end	Region amplified	Gnomad_link	Rs_ID	Population comment	gnomAD_AF_ALL	RGC_ALL_AF	alfa_ALL_AF	BA1_occurrence	Recommendation
Exon 1F	Haque et. al (2018)	CACAGCTCTGGCTTGCAGA	F	7591054	7591036	Gene_5'	Gene_5'	-388	-370	Exon 1	https://gnomad.broadinstitute.org/variant/17-7687719-CT-C?dataset=gnomad_r4	rs542205900	European population	0.000978	NR	0.0014	2	Be careful for interpretation
Exon 1R	Haque et. al (2018)	AGCGATTTTCCCGAGCTGA	R	7590631	7590613	Intron_01	Intron_01	-29+64	-29+82		https://gnomad.broadinstitute.org/variant/17-7687302-T-C?dataset=gnomad_r4	rs759135662	European population	0.00014	NR	0.00016	2	Be careful for interpretation
Exon 2F	Haque et. al (2018)	AGCTGTCTCAGACACTGGCA	F	7580051	7580032	Intron_01	Intron_01	-28-111	-28-92	Exon 2	No problem	NR	NR	NR	NR	NR	NR	OK
Exon 2R	Haque et. al (2018)	GAGCAGAAAGTCAGTCCCATG	R	7579753	7579733	Intron_02	Intron_02	75-32	75-12		No problem	NR	NR	NR	NR	NR	NR	OK
Exon 3+4-P1-F	Haque et. al (2018)	AGACCTATGGAAACTGTGAGTGGA	F	7579853	7579830	Exon 2	Intron_02	60	74+9	Exon 3 (partial) and Exon 4)	https://gnomad.broadinstitute.org/variant/17-7676532-G-A?dataset=gnomad_r4	rs1800369	Asian population	0.000239776	0.000162422	0	2	Be careful for interpretation
Exon 3+4-P1-R	Haque et. al (2018)	GAAGCCTAAGGGTGAAGAGGA	R	7579225	7579205	Intron_04	Intron_04	375+87	375+107		https://gnomad.broadinstitute.org/variant/17-7675902-A-G?dataset=gnomad_r4	rs781734539	European population	0.000191819	0.000198581	0.00014	1	Include a missmatch: avoid
Exon 3+4-P2-F	Haque et. al (2018)	AGACCTATGGAAACTGTGAGTGGA	F	7579853	7579830	Exon 2	Intron_02	60	74+9	Exon 3 (partial) and Exon 4)	https://gnomad.broadinstitute.org/variant/17-7676532-G-A?dataset=gnomad_r4	rs1800369	Asian population	0.000239776	0.000162422	0	2	Be careful for interpretation
Exon 3+4-P2-R	Haque et. al (2018)	AGGAAGCCAAAGGGTGAAGAGG	R	7579224	7579203	Intron_04	Intron_04	375+88	375+109		https://gnomad.broadinstitute.org/variant/17-7675902-A-G?dataset=gnomad_r4	rs781734539	European population	0.000191819	0.000198581	0.00014	1	Be careful for interpretation
Exon 5+6F*	Haque et. al (2018)	CGCTAGTGGGTTGCAGGA	F	7578672	7578655	Intron_04	Intron_04	376-118	376-101	Exon 5 and 6	https://gnomad.broadinstitute.org/variant/17-7675337-T-A?dataset=gnomad_r4	rs145153611	All population	0.0034385	0.00317928	0.00233	8	Avoid
Exon 5+6F*	Haque et. al (2018)	CGCTAGTGGGTTGCAGGA	F	7578672	7578655	Intron_04	Intron_04	376-118	376-101	Exon 5 and 6	https://gnomad.broadinstitute.org/variant/17-7675353-C-T?dataset=gnomad_r4	rs35850753	All population	0.0171054	0.0155308	0.02111	19	Avoid
Exon 5+6R	Haque et. al (2018)	CACTGACAACCACCCTTAAC	R	7578142	7578123	Intron_06	Intron_06	672+35	672+54		No problem	NR	NR	NR	NR	NR	NR	OK
Exon 7-P1-F	Haque et. al (2018)	CTGCTTGCCACAGGTCTC	F	7577670	7577653	Intron_06	Intron_06	673-62	673-45	Exon 7	No problem	NR	NR	NR	NR	NR	NR	OK
Exon 7-P1-R	Haque et. al (2018)	TGGATGGGTAGTAGTATGGAAG	R	7577409	7577388	Intron_07	Intron_07	782+90	782+111		https://gnomad.broadinstitute.org/variant/17-7674089-A-C?dataset=gnomad_r4	rs12951053	All population	0.101395	0.0865753	0.09144	28	Avoid
Exon 7-P2-F	Haque et. al (2018)	AGAATGGCGTGAACCTGGGC	F	7577785	7577766	Intron_06	Intron_06	673-177	673-158	Exon 7	https://gnomad.broadinstitute.org/variant/17-7674459-C-T?dataset=gnomad_r4	rs187553272	Afican population	0.000273591	NA	0.00076	2	Be careful for interpretation
Exon 7-P2-R	Haque et. al (2018)	TCCATCTACTCCCAACCACC	R	7577251	7577232	Intron_07	Intron_07	783-96	783-77		No problem	NR	NR	NR	NR	NR	NR	OK
Exon 8+9F	Haque et. al (2018)	GTTGGGAGTAGATGGAGCCT	F	7577247	7577228	Intron_07	Intron_07	783-92	783-73	Exon 8 and 9	No problem	NR	NR	NR	NR	NR	NR	OK
Exon 8+9R	Haque et. al (2018)	GGCATTTTGAGTGTTAGACTG	R	7576813	7576793	Intron_09	Intron_09	993+40	993+60		No problem	NR	NR	NR	NR	NR	NR	OK
Exon 10F	Haque et. al (2018)	CTCAGGTACTGTGTATATACTTAC	F	7574082	7574059	Intron_09	Intron_09	994-49	994-26	Exon 10	No problem	NR	NR	NR	NR	NR	NR	OK
Exon 10R	Haque et. al (2018)	ATACACTGAGGCAAGAAT	R	7573752	7573735	Intron_10	Intron_10	1100+175	1100+192		No problem	NR	NR	NR	NR	NR	NR	OK
Exon 11F	Haque et. al (2018)	TCCCGTTGTCCCAGCCTT	F	7573116	7573099	Intron_10	Intron_10	1101-108	1101-91	Exon 11	No problem	NR	NR	NR	NR	NR	NR	OK
Exon 11R	Haque et. al (2018)	TAACCCTTAACTGCAA	R	7572656	7572641	11_non_coding	11_non_coding	*271	*286		No problem	NR	NR	NR	NR	NR	NR	OK
* primer 5+6 F overlapps two frequent SNPs at two different positions. This primer should be avoided at all cost.
Reference: Haque MM, Kowtal P, Sarin R. Identification and characterization of TP53 gene Allele Dropout in Li-Fraumeni syndrome and Oral cancer cohorts. Sci Rep. 2018 Aug 3;8(1):11705. doi: 10.1038/s41598-018-30238-7. PMID: 30076369; PMCID: PMC6076284.

## Sheet: Fernandez-Cuesta et al
Primer_name *	Set	sequence 5'-3'	Orientation	HG19_start	HG19_end	Start_location	End_location	cDNA_Position_start	cDNA_Position_end	Region amplified	Gnomad_link	Rs_ID	Population comment	gnomAD_AF_ALL	RGC_ALL_AF	alfa_ALL_AF	BA1_occurrence	Recommendation
TP53_Exon_2A_R	Fernandez-Cuesta et al., (2016)	GGTTGGAAGTGTCTCATGCTG	F	7579984	7579964	Intron_01	Intron_01	-28-44	-28-45	Exon 2 (partial)	No problem	NR	NR	NR	NR	NR	NR	OK
TP53_Exon_2A_F	Fernandez-Cuesta et al., (2016)	CACTCACAGTTTCCATAGGTCTG	R	7579854	7579832	2	Intron_02	59	74+7		https://gnomad.broadinstitute.org/variant/17-7676532-G-A?dataset=gnomad_r4	rs1800369	Asian population	0.000239776	0.000162422	0	2	Be careful for interpretation
TP53_Exon_2B_R	Fernandez-Cuesta et al., (2016)	AGTCAGATCCTAGCGTCGAGC	F	7579899	7579879	2	2	14	34	Exon 2 (partial)	https://gnomad.broadinstitute.org/variant/17-7676564-C-G?dataset=gnomad_r4	rs201382018	Asian population	0.000117105	1.33824e-05	0	1	Be careful for interpretation
TP53_Exon_2B_F	Fernandez-Cuesta et al., (2016)	GGAATTTTCGCTTCCCACAG	R	7579772	7579753	Intron_02	Intron_02	75-51	75-32		No problem	NR	NR	NR	NR	NR	NR	OK
TP53_Exon_3_R	Fernandez-Cuesta et al., (2016)	GGATCCATTGGAAGGGCAG	F	7579832	7579814	Intron_02	Intron_02	74+7	74+25	Exon 3 (partial)	https://gnomad.broadinstitute.org/variant/17-7676507-A-G?dataset=gnomad_r4	rs184743157	Asian population	0.000136949	6.38719e-05	NA	6	Be careful for interpretation
TP53_Exon_3_F	Fernandez-Cuesta et al., (2016)	TGTCCTTACCAGAACGTTGTT	R	7579711	7579691	3	Intron_03	85	96+9		https://gnomad.broadinstitute.org/variant/17-7676387-C-T?dataset=gnomad_r4	rs201753350	Asian population	0.00015618	2.6766E-05	0	8	Be careful for interpretation
TP53_Exon_4A_R	Fernandez-Cuesta et al., (2016)	CTGCTCTTTTCACCCATCTAC	F	7579613	7579593	Intron_03	Intron_03	97-23	97-3	Exon 4 (Partial)	https://gnomad.broadinstitute.org/variant/17-7676278-G-A?dataset=gnomad_r4	rs35117667	African population	0.0014373	0.00198062	0.00308	8	Avoid
TP53_Exon_4A_F	Fernandez-Cuesta et al., (2016)	CCTCTGGCATTCTGGGAGC	R	7579500	7579482	4	4	187	205		No problem	NR	NR	NR	NR	NR	NR	OK
TP53_Exon_4B_R	Fernandez-Cuesta et al., (2016)	TGCCGTCCCAAGCAATG	F	7579583	7579567	4	4	104	120	Exon 4 (Partial)	https://gnomad.broadinstitute.org/variant/17-7676261-C-T?dataset=gnomad_r4	rs1800370	All population	0.0131017	0.0159848	0.01294	26	Avoid
TP53_Exon_4B_F	Fernandez-Cuesta et al., (2016)	CGGTGTAGGAGCTGCTG	R	7579457	7579441	4	4	230	246		No problem	NR	NR	NR	NR	NR	NR	OK
TP53_Exon_4C_R	Fernandez-Cuesta et al., (2016)	ACCCAGGTCCAGATGAAG	F	7579517	7579500	4	4	170	187	Exon 4 (Partial)	No problem	NR	NR	NR	NR	NR	NR	OK
TP53_Exon_4C_F	Fernandez-Cuesta et al., (2016)	GGAAACCGTAGCTGCCCTG	R	7579377	7579359	4	4	310	328		No problem	NR	NR	NR	NR	NR	NR	OK
TP53_Exon_4D_R	Fernandez-Cuesta et al., (2016)	TCCTGGCCCCTGTCATC	F	7579419	7579403	4	4	268	284	Exon 4 (Partial)	No problem	NR	NR	NR	NR	NR	NR	OK
TP53_Exon_4D_F	Fernandez-Cuesta et al., (2016)	TGAAGTCTCATGGAAGCCAGC	R	7579294	7579274	Intron_04	Intron_04	375+18	375+38		No problem	NR	NR	NR	NR	NR	NR	OK
TP53_Exon_5A_R	Fernandez-Cuesta et al., (2016)	CTGCCGTCTTCCAGTTGC	F	7578628	7578611	Intron_04	Intron_04	376-74	376-57	Exon 5 (Partial)	No problem	NR	NR	NR	NR	NR	NR	OK
TP53_Exon_5A_F	Fernandez-Cuesta et al., (2016)	TGGAATCAACCCACAGC	R	7578498	7578482	5	5	432	448		No problem	NR	NR	NR	NR	NR	NR	OK
TP53_Exon_5B_R	Fernandez-Cuesta et al., (2016)	CCAAGACCTGCCCTGTG	F	7578517	7578501	5	5	413	429	Exon 5 (Partial)	No problem	NR	NR	NR	NR	NR	NR	OK
TP53_Exon_5B_F	Fernandez-Cuesta et al., (2016)	AGCTGCTCACCATCGCTATC	R	7578380	7578361	5	Intron_05	550	559+10		No problem	NR	NR	NR	NR	NR	NR	OK
TP53_Exon_5C_R	Fernandez-Cuesta et al., (2016)	GCCATCTACAAGCAGTCACAG	F	7578449	7578429	5	5	481	501	Exon 5 (Partial)	No problem	NR	NR	NR	NR	NR	NR	OK
TP53_Exon_5C_F	Fernandez-Cuesta et al., (2016)	GCAATCAGTGAGGAATCAGAG	R	7578316	7578296	Intron_05	Intron_05	560-27	560-7		No problem	NR	NR	NR	NR	NR	NR	OK
TP53_Exon_6_R	Fernandez-Cuesta et al., (2016)	GATTCCTCACTGATTGCTCTTAG	F	7578312	7578290	Intron_05	Intron_05_SA	560-23	560-1	Exon 6	No problem	NR	NR	NR	NR	NR	NR	OK
TP53_Exon_6_F	Fernandez-Cuesta et al., (2016)	CCCAGTTGCAAACCAGAC	R	7578176	7578159	Intron_06_SD	Intron_06	672+1	672+18		https://gnomad.broadinstitute.org/variant/17-7674841-C-G?dataset=gnomad_r4	rs199578278	Asian population	0.000102392	5.23184e-05	7e-05	7	Be careful for interpretation
TP53_Exon_7A_R	Fernandez-Cuesta et al., (2016)	ATCTTGGGCCTGTGTTATCTC	F	7577633	7577613	Intron_06	Intron_06	673-25	673-5	Exon 7 (partial)	https://gnomad.broadinstitute.org/variant/17-7674309-C-T?dataset=gnomad_r4	rs564974117	Asian population	8.37213e-05	6.12158e-05	NA	1	Be careful for interpretation
TP53_Exon_7A_F	Fernandez-Cuesta et al., (2016)	AGTGGCTCCTGACCTGGAGTC	R	7577506	7577486	7	Intron_07	775	782+13		No problem	NR	NR	NR	NR	NR	NR	OK
TP53_Exon_7B_R	Fernandez-Cuesta et al., (2016)	GGCTCTGACTGTACCACCATC	F	7577605	7577585	7	7	676	696	Exon 7 (partial)	No problem	NR	NR	NR	NR	NR	NR	OK
TP53_Exon_7B_F	Fernandez-Cuesta et al., (2016)	GTGGCAAGTGGCTCCTG	R	7577496	7577480	Intron_07	Intron_07	782+3	782+19		https://gnomad.broadinstitute.org/variant/17-7674164-G-A?dataset=gnomad_r4	rs17880172	African population	0.000299861	0.000386908	0.00056	2	Be careful for interpretation
TP53_Exon_8A_R	Fernandez-Cuesta et al., (2016)	TTCCTTACTGCCTCTTGCTTC	F	7577196	7577176	Intron_07	Intron_07	783-41	783-21	Exon 8 (partial)	No problem	NR	NR	NR	NR	NR	NR	OK
TP53_Exon_8A_F	Fernandez-Cuesta et al., (2016)	AGCTCGTGGTGAGGCTC	R	7577058	7577042	8	8	880	896		No problem	NR	NR	NR	NR	NR	NR	OK
TP53_Exon_8B_R	Fernandez-Cuesta et al., (2016)	GGACGGAACAGCTTTGAG	F	7577142	7577125	8	8	796	813	Exon 8 (partial)	No problem	NR	NR	NR	NR	NR	NR	OK
TP53_Exon_8B_F	Fernandez-Cuesta et al., (2016)	CTTCTTGTCCTGCTTGCTTAC	R	7577018	7576998	Intron_08_SD	Intron_08	919+1	919+21		No problem	NR	NR	NR	NR	NR	NR	OK
TP53_Exon_9A_R	Fernandez-Cuesta et al., (2016)	GCAGTTATGCCTCAGATTCAC	F	7576977	7576957	Intron_08	Intron_08	919+42	920-31	Exon 9 (partial)	No problem	NR	NR	NR	NR	NR	NR	OK
TP53_Exon_9A_F	Fernandez-Cuesta et al., (2016)	TATTCTCCATCCAGTGGTTTC	R	7576886	7576866	9	9	960	980		No problem	NR	NR	NR	NR	NR	NR	OK
TP53_Exon_9B_R	Fernandez-Cuesta et al., (2016)	TCCTTGCCTCTTTCCTAGCAC	F	7576944	7576924	Intron_08	9	920-18	922	Exon 9 (partial)	https://gnomad.broadinstitute.org/variant/17-7673613-G-A?dataset=gnomad_r4	rs34361146	Asian population	1.54883e-05	4.86636e-06	NA	4	Be careful for interpretation
TP53_Exon_9B_F	Fernandez-Cuesta et al., (2016)	AAACTTTCCACTTGATAAGAGGTC	R	7576838	7576815	Intron_09	Intron_09	993+15	993+38		No problem	NR	NR	NR	NR	NR	NR	OK
TP53_Exon_10A_R	Fernandez-Cuesta et al., (2016)	CCCTCCTCTGTTGCTGC	F	7574052	7574036	Intron_09	Intron_09	994-19	994-3	Exon 10 (partial)	https://gnomad.broadinstitute.org/variant/17-7670732-G-A?dataset=gnomad_r4	rs368691910	African population	0.000134747	0.000191123	0.00043	2	Be careful for interpretation
TP53_Exon_10A_F	Fernandez-Cuesta et al., (2016)	ACCTGGAGTGAGCCCTG	R	7573941	7573925	10	Intron_10_SD	1086	1100+2		No problem	NR	NR	NR	NR	NR	NR	OK
TP53_Exon_10B_R	Fernandez-Cuesta et al., (2016)	TGGAACTCAAGGATGCCCAG	F	7573984	7573965	10	10	1043	1062	Exon 10 (partial)	No problem	NR	NR	NR	NR	NR	NR	OK
TP53_Exon_10B_F	Fernandez-Cuesta et al., (2016)	GAATGGAATCCTATGGCTTTC	R	7573875	7573855	Intron_10	Intron_10	1100+52	1100+72		https://gnomad.broadinstitute.org/variant/17-7670549-A-G?dataset=gnomad_r4	rs375905156	African population	0.000227005	0.000249503	0.00057	2	Be careful for interpretation
TP53_Exon_11A_R	Fernandez-Cuesta et al., (2016)	CTCCCTGCTTCTGTCTCCTAC	F	7573031	7573011	Intron_10	Intron_10	1101-23	1101-3	Exon 11	No problem	NR	NR	NR	NR	NR	NR	OK
TP53_Exon_11A_F	Fernandez-Cuesta et al., (2016)	GTGGGAGGCTGTCAGTG	R	7572905	7572889	11_non_coding	11_non_coding	*22	*38		No problem	NR	NR	NR	NR	NR	NR	OK
TP53_Exon_11B_R	Fernandez-Cuesta et al., (2016)	ACAGAAGGGCCTGACTCAGAC	F	7572950	7572930	11	11	1159	1179	Exon 11 (partial)	No problem	NR	NR	NR	NR	NR	NR	OK
TP53_Exon_11B_F	Fernandez-Cuesta et al., (2016)	CAAATGGAAGTCCTGGGTGC	R	7572814	7572795	11_non_coding	11_non_coding	*113	*132		No problem	NR	NR	NR	NR	NR	NR	OK
* In the original list of Fernandez-Cuesta et al., there is an inversion between forward and reverse primers; primers names have not been modified but the orientation described in column D is correct.
Reference: Fernandez-Cuesta L, Perdomo S, Avogbe PH, Leblay N, Delhomme TM, Gaborieau V, Abedi-Ardekani B, Chanudet E, Olivier M, Zaridze D, Mukeria A, Vilensky M, Holcatova I, Polesel J, Simonato L, Canova C, Lagiou P, Brambilla C, Brambilla E, Byrnes G, Scelo G, Le Calvez-Kelm F, Foll M, McKay JD, Brennan P. Identification of Circulating Tumor DNA for the Early Detection of Small-cell Lung Canc…
